# Supplementary material for: Proton Pump Inhibitor Use for Gastroprotection and Stress Ulcer Prophylaxis Does Not Increase the Risk of Clostridioides difficile Infection or Pneumonia: A Systematic Review and Meta-Analysis of RCTs
Source: J Clin Med. 2026 Mar 29;15(7):2617. doi: 10.3390/jcm15072617 (PMC13073525; doi:10.3390/jcm15072617)
Supplement: Supplementary file 1 [file jcm-15-02617-s001.zip]

Archive with 1 entries (1 files):
- jcm-4185733-supplementary.pdf
